# Supplementary material for: Diagnostic utility of ESR1 mutation detection in liquid biopsy of metastatic breast cancer patients
Source: Virchows Arch. 2024 Oct 11;487(4):895–9. doi: 10.1007/s00428-024-03942-1 (PMC12546375; doi:10.1007/s00428-024-03942-1)
Supplement: Supplementary file 1 — Supplementary file1 (XLSX 13 KB) [file 428_2024_3942_MOESM1_ESM.xlsx]

## Sheet: Tabelle1
Supplementary Table 1 Exemplary results of a control analysis with the ESR1 Reference Set 1% AF cfDNA from SensID
										read count per base (forward/reverse reads)
Sample Name	cfDNA concentration (ng(µl)	Mapped Reads	Mean Depth	On Target	Uniformity	Mean Read Length	gene variant	AF according to the manufacturer	AF test run	A	C	G	T	Del	Ins	Total Read Count
SensID_ESR1_Reference_Vial_1	18.0 ng/µl	1,840,761	11,242	0.8942	0.9694	114 bp	ESR1:chr6:152419920:NM_001122740.2:Exon9:c.1607T>A:p.L536H	0.0127	0.0104	67 (32+/35-)	25 (13+/12-)	1 (1+/0-)	6354 (3226+/3128-)	1	10	6447
							ESR1:chr6:152419923:NM_001122740.2:Exon9:c.1610A>G:p.Y537C	0.012	0.0155	6351 (3229+/3122-)	0	100 (38+/62-)	0	2	14	6451
SensID_ESR1_Reference_Vial_2	2.2 ng/µl	2,217,806	13,844	0.9181	0.9604	131 bp	ESR1:chr6:152419920:NM_001122740.2:Exon9:c.1607T>C:p.L536P	0.012	0.019	0	168 (86+/82-)	3 (3+/0-)	8648 (4746+/3902-)	17	25	8819
							ESR1:chr6:152419923:NM_001122740.2:Exon9:c.1610A>C:p.Y537S	0.0102	0.0184	8690 (4750+/3940-)	163 (95+/68-)	2 (1+/1-)	0	3	28	8855
SensID_ESR1_Reference_Vial_3	23.1 ng/µl	1,881,031	11,537	0.8884	0.9683	116 bp	ESR1:chr6:152419920:NM_001122740.2:Exon9:c.1607T>G:p.L536R	0.0101	0.0122	2 (0+/2-)	17 (11+/6-)	102 (63+/39-)	8237 (4417+/3820-)	1	21	8358
							ESR1:chr6:152419926:NM_001122740.2:Exon9:c.1613A>G:p.D538G	0.0135	0.0137	8275 (4433+/3842-)	0	115 (60+/55-)	0	1	4	8390
SensID_ESR1_Reference_Vial_4	24.6 ng/µl	1,856,166	11,515	0.911	0.9365	111 bp	ESR1:chr6:152332832:NM_001122740.2:Exon6:c.1138G>C:p.E380Q	0.012	0.0131	3 (3+/0-)	165 (85+/80-)	12343 (7220+/5214-)	2 (0+/2-)	0	19	12604
							ESR1:chr6:152415537:NM_001122740.2:Exon8:c.1387T>C:p.S463P	0.0139	0.0192	0	120 (57+/63-)	0	6127 (2849+/3278-)	4	8	6247
							ESR1:chr6:152419922:NM_001122740.2:Exon9:c.1609T>A:p.Y537N	0.0112	0.015	158 (93+/65-)	7 (3+/4-)	1 (0+/1-)	10349 (5402+/4947-)	4	13	10515
SensID_ESR1_Reference_Vial_5	20.2 ng/µl	1,830,522	11,193	0.8956	0.9667	114 bp	ESR1:chr6:152332832:NM_001122740.2:Exon6:c.1138G	wt	wt	3 (2+/1-)	1 (0+/1-)	5591 (3471+/2120-)	0	0	6	5595
							ESR1:chr6:152415537:NM_001122740.2:Exon8:c.1387T	wt	wt	1 (1+/0-)	21 (9+/12-)	2 (1+/1-)	13074 (5780+/7294-)	13	23	13098
							ESR1:chr6:152419920:NM_001122740.2:Exon9:c.1607T	wt	wt	0	23 (6+/17-)	0	6549 (3457+/3092-)	2	12	6572
							ESR1:chr6:152419922:NM_001122740.2:Exon9:c.1609T	wt	wt	1 (0+/1-)	0	0	6577 (3465+/3112-)	1	10	6578
							ESR1:chr6:152419923:NM_001122740.2:Exon9:c.1610A	wt	wt	6574 (3460+/3114-)	1 (0+/1-)	2 (1+/1-)	0	1	18	6577
							ESR1:chr6:152419926:NM_001122740.2:Exon9:c.1613A	wt	wt	6570 (3446+/3124-)	0	17 (9+/8-)	1 (1+/0-)	6	6	6588
