# Supplementary material for: Diagnostic utility of ESR1 mutation detection in liquid biopsy of metastatic breast cancer patients
Source: Virchows Arch. 2024 Oct 11;487(4):895–9. doi: 10.1007/s00428-024-03942-1 (PMC12546375; doi:10.1007/s00428-024-03942-1)
Supplement: Supplementary file 2 — Supplementary file2 (XLSX 271 KB) [file 428_2024_3942_MOESM2_ESM.xlsx]

## Sheet: liquid biopsy
Supplementary Table 2 Detailed sequencing results of liquid biopsy samples from metastatic breast cancer patients (n = 162).
Case no.	total reads	mean depth	on target	uniformity	mean read length	cfDNA concentration	cfDNA amount	gene mutations				breast cancer stage			metastatic sites
						[ng/µl]	[ng]	gene	gene variant	VAF	coverage	locally advanced (III)	distant metastases (IV)	unknown	bone	brain	liver	lung	lymph node	other	unknown
1	2821770	16736	0.87	0.97	111 bp	0.7	28		no pathogenic variants detected				x		x
2	5494312	34936	0.9	0.98	118 bp	1.1	44		no pathogenic variants detected					x							x
3	2662427	16326	0.89	0.98	114 bp	1.2	48	ESR1	chr6:152419926:NM_001122740.2:Exon9:c.1613A>G:p.D538G	4.0%	15044		x
4	3265749	20538	0.9	0.98	116 bp	2.0	80		no pathogenic variants detected				x		x
5	2051473	11894	0.84	0.98	115 bp	1.8	72		no pathogenic variants detected				x							x
6	1832330	10916	0.86	0.98	114 bp	0.7	28		no pathogenic variants detected					x							x
7	2522962	14228	0.82	0.98	114 bp	1.6	64		no pathogenic variants detected					x							x
8	2760895	16175	0.86	0.98	113 bp	2.9	116	ESR1	chr6:152332832:NM_001122740.2:Exon6:c.1138G>C:p.E380Q	13.8%	11908			x							x
8								ESR1	chr6:152332829:NM_001122740.2:Exon6:c.1135C>G:p.L379V	2.7%	11895
8								ESR1	chr6:152332829:NM_001122740.2:Exon6:c.1135C>A:p.L379I	1.0%	11895
8								ESR1	chr6:152415555:NM_001122740.2:Exon7:c.1405C>G:p.L469V	0.3%	18313
9	2984822	18816	0.91	0.97	116 bp	0.9	36		no pathogenic variants detected				x				x			x
10	2344504	14070	0.9	0.98	110 bp	1.8	72		no pathogenic variants detected				x		x
11	3401093	19769	0.84	0.98	117 bp	4.2	168		no pathogenic variants detected				x		x		x
12	2972024	17622	0.86	0.97	115 bp	2.3	92		no pathogenic variants detected			x								x
13	3567461	21834	0.87	0.98	115 bp	0.8	32	ESR1	chr6:152419922:NM_001122740.2:Exon9:c.1609T>A:p.Y537N	2.6%	13601	x							x	x
13								ESR1	chr6:152419923:NM_001122740.2:Exon9:c.1610A>C:p.Y537S	1.1%	14977
13								ESR1	chr6:152419926:NM_001122740.2:Exon9:c.1613A>G:p.D538G	1.9%	13657
14	3069013	17965	0.86	0.98	110 bp	0.4	16	ESR1	chr6:152419926:NM_001122740.2:Exon9:c.1613A>G:p.D538G	18.7%	14306		x		x
14								ERBB2	chr17:37872145:NM_004448.4:Exon12:c.1466C>T:p.P489L	52.4%	22930
15	2574595	15930	0.91	0.98	112 bp	1.0	40	PIK3CA	chr3:178936091:NM_006218.4:Exon10:c.1633G>A:p.E545K	0.7%	21615		x							x
16	2218087	13962	0.92	0.97	113 bp	1.2	48	ERBB2	chr17:37881003:NM_004448.4:Exon20:c.2332_2340dup:p.G778_P780dup	3.2%	14485		x		x
17	1672782	10187	0.9	0.97	111 bp	0.7	28	PIK3CA	chr3:178936092:NM_006218.4:Exon10:c.1634A>G:p.E545G	0.6%	11627		x				x
18	1599444	9912	0.92	0.96	111 bp	0.8	32		no pathogenic variants detected			x							x
19	4606176	28923	0.9	0.97	115 bp	1.2	48	PIK3CA	chr3:178936082:NM_006218.4:Exon10:c.1624G>A:p.E542K	6.7%	43750		x		x
20	3890004	23020	0.87	0.97	114 bp	11.3	452	ERBB2	chr17:37880219:NM_004448.4:Exon19:c.2264_2278del:p.L755_T759del	26.6%	51248		x		x		x
21	3961537	25528	0.92	0.96	116 bp	1.7	68	PIK3CA	chr3:178928065:NM_006218.4:Exon8:c.1345_1356del:p.P449_L452del	26.5%	21850		x		x					x
21								ESR1	chr6:152332832:NM_001122740.2:Exon6:c.1138G>C:p.E380Q	11.9%	13080
22	4443073	27901	0.9	0.98	114 bp	1.1	44		no pathogenic variants detected				x		x
23	4401360	28080	0.92	0.96	115 bp	13.8	552		no pathogenic variants detected				x		x		x			x
24	1134274	6357	0.82	0.98	112 bp	0.7	28		no pathogenic variants detected				x							x
25	1276478	7225	0.83	0.98	115 bp	2.9	116		no pathogenic variants detected				x					x	x
26	1107992	6300	0.84	0.98	113 bp	7.9	316	PIK3CA	chr3:178928098:NM_006218.4:Exon8:c.1376T>C:p.I459T	19.7%	3479		x				x
27	4258057	26162	0.88	0.98	115 bp	1.8	72	ESR1	chr6:152265443:NM_001122740.2:Exon5:c.896A>G:p.K299R	39.8%	24334		x			x	x			x
27								TP53	chr17:7574015:NM_000546.6:Exon10:c.1012T>A:p.F338I	16.8%	33179
28	3014522	17621	0.85	0.98	114 bp	3.0	120	ESR1	chr6:152332832:NM_001122740.2:Exon6:c.1138G>C:p.E380Q	2.4%	17130	x								x
28								ESR1	chr6:152419923:NM_001122740.2:Exon9:c.1610A>C:p.Y537S	15.3%	18193
28								ESR1	chr6:152419926:NM_001122740.2:Exon9:c.1613A>G:p.D538G	4.2%	18151
28								ESR1	chr6:152419922:NM_001122740.2:Exon9:c.1609T>A:p.Y537N	1.0%	19761
28								ESR1	chr6:152419923:NM_001122740.2:Exon9:c.1610A>G:p.Y537C	1.0%	18977
29	3670596	22756	0.89	0.96	115 bp	2.2	88	ESR1	chr6:152419923:NM_001122740.2:Exon9:c.1607T>A:p.L536H	3.7%	11930			x							x
30	2658287	16117	0.87	0.98	114 bp	0.8	32		no pathogenic variants detected				x					x
31	2685252	16444	0.89	0.97	114 bp	1.3	52		no pathogenic variants detected				x		x		x
32	2324240	12909	0.83	0.97	111 bp	12.0	480	PIK3CA	chr3:178936094:NM_006218.4:Exon10:c.1636C>A:p.Q546K	5.6%	35261		x		x		x
32								PIK3CA	chr3:178938934:NM_006218.4:Exon14:c.2176G>A:p.E726K	4.8%	25881
33	2676854	16133	0.88	0.97	113 bp	1.7	68		no pathogenic variants detected				x				x
34	3281571	19308	0.85	0.98	113 bp	0.7	28		no pathogenic variants detected				x		x
35	6548604	38961	0.87	0.97	110 bp	0.9	36		no pathogenic variants detected				x				x
36	2723487	17268	0.9	0.97	116 bp	1.2	48	PIK3CA	chr3:178952085:NM_006218.4:Exon21:c.3140A>G:p.H1047R	1.7%	16089		x						x
37	2774743	16892	0.88	0.98	113 bp	1.5	60	PIK3CA	chr3:178952085:NM_006218.4:Exon21:c.3140A>G:p.H1047R	1.0%	12397		x		x
38	2357464	13715	0.84	0.99	114 bp	1.3	52	PIK3CA	chr3:178936091:NM_006218.4:Exon10:c.1633G>A:p.E545K	1.0%	29007		x				x
39	1238118	6903	0.82	0.96	113 bp	2.2	88		no pathogenic variants detected					x							x
40	1801949	10096	0.82	0.98	112 bp	5.7	228	PIK3CA	chr3:178952085:NM_006218.4:Exon21:c.3140A>G:p.H1047R	20.6%	8646			x							x
40								ESR1	chr6:152419926:NM_001122740.2:Exon9:c.1613A>G:p.D538G	24.5%	9387
40								ESR1	chr6:152419920:NM_001122740.2:Exon9:c.1607T>C:p.L536P	0.8%	17338
41	1703663	9233	0.8	0.97	111 bp	5.6	224		no pathogenic variants detected				x		x			x	x
42	1866398	10907	0.85	0.96	114 bp	1.9	76		no pathogenic variants detected			x							x	x
43	2267206	13467	0.87	0.98	113 bp	1.5	60	TP53	chr17:7577515:NM_000546.6:Exon7:c.764_766del:p.I255del	25.5%	14111		x				x
44	2760653	16739	0.88	0.97	115 bp	1.6	64	TP53	chr17:7578212:NM_000546.6:Exon6:c.637C>T:p.R213*	3.1%	14672		x					x
45	2484571	15346	0.89	0.97	115 bp	1.5	60		no pathogenic variants detected				x			x
46	2866561	18007	0.92	0.96	114 bp	3.5	140	ESR1	chr6:152419926:NM_001122740.2:Exon9:c.1613A>G:p.D538G	10.1%	12851		x		x		x
46								TP53	chr17:7577094:NM_000546.6:Exon8:c.844C>G:p.R282G	9.8%	12732
46								PIK3CA	chr3:178916929:NM_006218.4:Exon2:c.316G>C:p.G106R	28.9%	17195
47	3019319	19424	0.92	0.98	115 bp	1.7	68	TP53	chr17:7577547:NM_000546.6:Exon7:c.734G>A:p.G245D	5.1%	22429		x					x		x
47								ERBB2	chr17:37868208:NM_004448.4:Exon8:c.929C>A:p.S310Y	13.2%	15263
47								PIK3CA	chr3:178952085:NM_006218.4:Exon21:c.3140A>G:p.H1047R	1.4%	18874
48	2164470	12723	0.88	0.97	107 bp	1.2	48	PIK3CA	chr3:178952085:NM_006218.4:Exon21:c.3140A>G:p.H1047R	5.0%	7771		x		x			x
48								ESR1	chr6:152419922:NM_001122740.2:Exon9:c.1609T>A:p.Y537N	1.0%	20672
49	2959943	18823	0.92	0.97	116 bp	6.7	268	PIK3CA	chr3:178936082:NM_006218.4:Exon10:c.1624G>A:p.E542K	27.9%	12054		x		x					x
49								PIK3CA	chr3:178938934:NM_006218.4:Exon14:c.2176G>A:p.E726K	24.1%	32416
50	2196763	11451	0.8	0.98	97 bp	0.8	32		no pathogenic variants detected			x								x
51	2375933	14717	0.89	0.97	116 bp	1.1	44		no pathogenic variants detected				x		x
52	2494738	15601	0.9	0.97	115 bp	2.1	84	PIK3CA	chr3:178936094:NM_006218.4:Exon10:c.1636C>A:p.Q546K	15.2%	34055		x		x
53	2397091	14690	0.89	0.97	115 bp	4.5	180	TP53	chr17:7577094:NM_000546.6:Exon8:c.844C>T:p.R282W	5.5%	12871		x				x		x
54	3266870	19554	0.87	0.97	113 bp	1.2	48	PIK3CA	chr3:178921553:NM_006218.4:Exon5:c.1035T>A:p.N345K	20.4%	20651			x							x
54								TP53	chr17:7578406:NM_000546.6:Exon5:c.524G>A:p.R175H	34.6%	19080
55	2101236	12404	0.87	0.94	112 bp	1.3	52	ESR1	chr6:152419922:NM_001122740.2:Exon9:c.1609T>A:p.Y537N	7.5%	11170		x		x		x
56	2193597	13263	0.89	0.98	114 bp	1.8	72		no pathogenic variants detected				x					x	x
57	1668028	10252	0.9	0.96	117 bp	5.1	204		no pathogenic variants detected				x				x
58	1782975	10551	0.87	0.96	114 bp	4.2	168	ESR1	chr6:152419921:NM_001122740.2:Exon9:c.1608_1609delinsTA:p.Y537N	7.5%	6506		x		x		x
58								ESR1	chr6:152332832:NM_001122740.2:Exon6:c.1138G>C:p.E380Q	1.5%	15627
58								PIK3CA	chr3:178936091:NM_006218.4:Exon10:c.1633G>A:p.E545K	3.9%	20559
59	1742551	10380	0.88	0.97	113 bp	3.0	120	ESR1	chr6:152419923:NM_001122740.2:Exon9:c.1610A>C:p.Y537S	6.6%	9151		x				x		x
60	2607273	15679	0.87	0.97	114 bp	0.4	16		no pathogenic variants detected				x					x
61	3028719	17722	0.85	0.97	115 bp	3.5	140	PIK3CA	chr3:178936091:NM_006218.4:Exon10:c.1633G>A:p.E545K	9.9%	26997		x		x		x
61								ESR1	chr6:152332832:NM_001122740.2:Exon6:c.1138G>C:p.E380Q	0.2%	30445
62	2168278	12562	0.85	0.98	112 bp	12.1	484	TP53	chr17:7579446:NM_000546.6:Exon4:c.241_242insAA:p.T81Kfs*43	42.0%	8253			x							x
63	3534099	21551	0.88	0.98	118 bp	2.6	104	ESR1	chr6:152419923:NM_001122740.2:Exon9:c.1610A>C:p.Y537S	5.6%	22452		x		x		x			x
64	2140475	12226	0.84	0.97	116 bp	5.7	228	ESR1	chr6:152332832:NM_001122740.2:Exon6:c.1138G>C:p.E380Q	9.9%	7783			x							x
64								ESR1	chr6:152419923:NM_001122740.2:Exon9:c.1610A>G:p.Y537C	6.1%	8934
65	2507390	14121	0.87	0.76	108 bp	1.2	48	PIK3CA	chr3:178922324:NM_006218.4:Exon6:c.1093G>A:p.E365K	5.5%	14825		x		x
65								PIK3CA	chr3:178936082:NM_006218.4:Exon10:c.1624G>A:p.E542K	0.8%	21330
65								TP53	chr17:7576855:NM_000546.6:Exon9:c.991C>T:p.Q331*	10.3%	1779
66	2232640	12981	0.85	0.98	116 bp	1.9	76	ESR1	chr6:152419926:NM_001122740.2:Exon9:c.1613A>G:p.D538G	3.0%	11951	x							x
67	2087705	12489	0.87	0.98	116 bp	1.6	64	PIK3CA	chr3:178952085:NM_006218.4:Exon21:c.3140A>G:p.H1047R	2.4%	10218		x		x			x
68	1683599	10947	0.94	0.97	119 bp	2.7	108	PIK3CA	chr3:178952085:NM_006218.4:Exon21:c.3140A>G:p.H1047R	6.4%	8339			x							x
68								ERBB2	chr17:37880220:NM_004448.4:Exon19:c.2264T>C:p.L755S	5.0%	13391
69	1698723	10075	0.86	0.98	117 bp	4.1	164	PIK3CA	chr3:178936091:NM_006218.4:Exon10:c.1633G>A:p.E545K	7.4%	8027		x		x				x
69								PIK3CA	chr3:178952030:NM_006218.4:Exon21:c.3085G>C:p.D1029H	2.9%	3589
70	5015686	29721	0.9	0.98	111 bp	2.8	112		no pathogenic variants detected					x							x
71	5447887	29385	0.82	0.98	109 bp	17.8	712		no pathogenic variants detected					x							x
72	5487715	33552	0.91	0.98	112 bp	2.9	116		no pathogenic variants detected				x		x
73	5122914	30657	0.89	0.98	113 bp	4.3	172	PIK3CA	chr3:178952085:NM_006218.4:Exon21:c.3140A>G:p.H1047R	6.4%	37642		x				x
73								ESR1	chr6:152419920:NM_001122740.2:Exon9:c.1607T>C:p.L536P	5.3%	23761
74	5418205	34368	0.94	0.88	116 bp	8.2	328		no pathogenic variants detected				x				x
75	5013615	29984	0.89	0.97	113 bp	9.2	368	ESR1	chr6:152332832:NM_001122740.2:Exon6:c.1138G>C:p.E380Q	70.9%	16594			x							x
76	1995261	12318	0.89	0.98	113 bp	0.6	24		no pathogenic variants detected				x					x
77	2245504	14139	0.91	0.98	113 bp	0.7	28		no pathogenic variants detected					x							x
78	2277439	14390	0.91	0.98	1.16	9.1	364		no pathogenic variants detected				x							x
79	2170592	12757	0.86	0.97	115 bp	2.3	92		no pathogenic variants detected				x				x			x
80	2674964	16800	0.91	0.98	114 bp	1.2	48	PIK3CA	chr3:178936091:NM_006218.4:Exon10:c.1633G>A:p.E545K	0.6%	14604		x		x
81	2322962	14574	0.93	0.98	111 bp	0.9	36		no pathogenic variants detected				x				x			x
82	2605774	16408	0.92	0.98	112 bp	1.5	60		no pathogenic variants detected				x			x			x
83	7519608	46891	0.9	0.97	115 bp	1.2	48		no pathogenic variants detected				x		x		x
84	8761600	53437	0.88	0.96	116 bp	1.7	68	PIK3CA	chr3:178936091:NM_006218.4:Exon10:c.1633G>A:p.E545K	5.7%	39107		x						x	x
85	2132564	11988	0.84	0.97	114 bp	10.0	400	PIK3CA	chr3:178936082:NM_006218.4:Exon10:c.1624G>A:p.E542K	8.1%	12051		x				x		x
85								PIK3CA	chr3:178952074:NM_006218.4:Exon21:c.3129G>A:p.M1043I	7.6%	8471
85								ESR1	chr6:152419923:NM_001122740.2:Exon9:c.1610A>C:p.Y537S	8.6%	9031
86	3319402	20704	0.91	0.97	113 bp	1.3	52		no pathogenic variants detected				x		x		x
87	2594405	16403	0.91	0.96	115 bp	3.0	120	PIK3CA	chr3:178938932:NM_006218.4:Exon14:c.2174A>G:p.D725G	0.6%	20763		x							x
87								PIK3CA	chr3:178952085:NM_006218.4:Exon21:c.3140A>G:p.H1047R	0.4%	12662
88	1681826	9957	0.89	0.97	109 bp	0.5	20		no pathogenic variants detected				x		x				x
89	2007441	11884	0.88	0.97	112 bp	1.8	72		no pathogenic variants detected				x		x					x
90	1853718	10779	0.88	0.96	111 bp	4.8	192		no pathogenic variants detected				x		x				x	x
91	1642063	9771	0.89	0.96	112 bp	2.5	100	ESR1	chr6:152419923:NM_001122740.2:Exon9:c.1610A>C:p.Y537S	10.6%	7892		x		x		x
91								TP53	chr17:7576899:NM_000546.6:Exon9:c.948_949del:p.Q317Afs*19	19.6%	5012
92	4005788	23957	0.89	0.96	112 bp	3.7	148	ESR1	chr6:152265598:NM_001122740.2:Exon5:c.1051G>A:p.D351N	12.9%	22465		x		x		x
92								ESR1	chr6:152332832:NM_001122740.2:Exon6:c.1138G>C:p.E380Q	1.0%	24594
92								ESR1	chr6:152419923:NM_001122740.2:Exon9:c.1610A>G:p.Y537C	0.9%	23652
92								ESR1	chr6:152419926:NM_001122740.2:Exon9:c.1613A>G:p.D538G	2.2%	23700
93	1705392	10327	0.9	0.95	112 bp	0.9	36		no pathogenic variants detected				x		x
94	1654915	9380	0.85	0.98	111 bp	1.1	44		no pathogenic variants detected					x							x
95	1659174	10035	0.88	0.98	114 bp	1.1	44	PIK3CA	chr3:178936091:NM_006218.4:Exon10:c.1633G>A:p.E545K	5.5%	13252		x				x	x	x
96	4564441	28057	0.91	0.98	111 bp	0.9	36		no pathogenic variants detected				x				x
97	2099575	12721	0.89	0.98	115 bp	1.5	60		no pathogenic variants detected			x							x
98	2293754	13451	0.86	0.97	114 bp	5.2	208	PIK3CA	chr3:178936091:NM_006218.4:Exon10:c.1633G>A:p.E545K	3.3%	11837		x		x			x
98								ESR1	chr6:152419926:NM_001122740.2:Exon9:c.1613A>G:p.D538G	3.7%	12848
99	2196243	12477	0.84	0.98	114 bp	3.7	148	PIK3CA	chr3:178921566:NM_006218.4:Exon5:c.1048G>A:p.D350N	3.0%	9039		x		x				x	x
99								PIK3CA	chr3:178936082:NM_006218.4:Exon10:c.1624G>A:p.E542K	7.3%	13818
100	2154170	12796	0.87	0.98	113 bp	0.4	16		no pathogenic variants detected				x		x
101	4464690	27031	0.87	0.97	117 bp	2.0	80	PIK3CA	chr3:178936091:NM_006218.4:Exon10:c.1633G>A:p.E545K	4.2%	23072		x		x			x
101								ESR1	chr6:152419926:NM_001122740.2:Exon9:c.1613A>G:p.D538G	3.7%	20633
102	4874942	27989	0.85	0.98	114 bp	1.5	60		no pathogenic variants detected				x				x
103	4479501	26444	0.86	0.99	116 bp	3.4	136	PIK3CA	chr3:178936095:NM_006218.4:Exon10:c.1637A>G:p.Q546R	10.6%	36518		x				x		x	x
103								TP53	chr17:7577538:NM_000546.6:Exon7:c.743G>A:p.R248Q	8.5%	28200
104	2223009	13214	0.87	0.97	111 bp	1.2	48		no pathogenic variants detected				x		x
105	2704135	16454	0.91	0.97	110 bp	0.9	36	PIK3CA	chr3:178916948:NM_006218.4:Exon2:c.337_339del:p.L113del	3.3%	10159		x							x
106	1386012	8605	0.91	0.97	113 bp	1.1	44	ESR1	chr6:152419922:NM_001122740.2:Exon9:c.1609T>A:p.Y537N	2.9%	8342			x							x
106								ESR1	chr6:152419926:NM_001122740.2:Exon9:c.1613A>G:p.D538G	1.3%	8358
107	1723284	10025	0.84	0.96	115 bp	2.0	80		no pathogenic variants detected			x								x
108	7615219	46592	0.89	0.98	115 bp	11.4	456	PIK3CA	chr3:178927980:NM_006218.4:Exon8:c.1258T>C:p.C420R	12.2%	51346			x							x
108								PIK3CA	chr3:178952084:NM_006218.4:Exon21:c.3139C>T:p.H1047Y	11.5%	41947
109	3388970	20678	0.8963	0.9698	113 bp	2.4	96	PIK3CA	chr3:178936091:NM_006218.4:Exon10:c.1633G>A:p.E545K	13.3%	13599		x		x
109								ESR1	chr6:152419906:NM_001122740.2:Exon9:c.1593G>C:p.K531N	3.0%	11333
109								ESR1	chr6:152419923:NM_001122740.2:Exon9:c.1610A>C:p.Y537S	3.2%	13421
109								ESR1	chr6:152419925:NM_001122740.2:Exon9:c.1612G>A:p.D538N	1.4%	13461
110	7208836	45384	0.92	0.93	115 bp	1.7	68		no pathogenic variants detected					x							x
111	7911760	48820	0.89	0.97	114 bp	1.1	44		no pathogenic variants detected				x		x
112	2103031	13327	0.91	0.96	118 bp	10.6	424	PIK3CA	chr3:178936091:NM_006218.4:Exon10:c.1633G>A:p.E545K	26.1%	9459		x		x		x
112								ESR1	chr6:152419922:NM_001122740.2:Exon9:c.1609T>A:p.Y537N	28.6%	9815
113	2062098	13045	0.9	0.97	120 bp	2.5	100		no pathogenic variants detected				x		x					x
114	1215948	7144	0.86	0.96	114 bp	2.5	100		no pathogenic variants detected					x							x
115	1242308	7585	0.88	0.96	117 bp	1.7	68		no pathogenic variants detected				x		x				x
116	1181036	7211	0.89	0.96	115 bp	2.1	84	PIK3CA	chr3:178936091:NM_006218.4:Exon10:c.1633G>A:p.E545K	15.1%	5470		x		x					x
117	1481926	9067	0.88	0.96	116 bp	3.9	156		no pathogenic variants detected					x							x
118	1466320	8590	0.85	0.96	114 bp	1.2	48		no pathogenic variants detected				x		x		x
119	3412410	20501	0.88	0.96	112 bp	1.5	60	PIK3CA	chr3:178921552:NM_006218.4:Exon5:c.1034A>G:p.N345S	1.7%	18165		x							x
119								PIK3CA	chr3:178952085:NM_006218.4:Exon21:c.3140A>G:p.H1047R	1.6%	11545
120	3307101	20585	0.9216	0.9496	113 bp	2.8	112	PIK3CA	chr3:178936092:NM_006218.4:Exon10:c.1634A>C:p:E545A	1.4%	12079		x		x
121	2851725	17096	0.89	0.97	110 bp	1.4	56	PIK3CA	chr3:178917492:NM_006218.4:Exon3:c.367A>C:p.M123L	62.4%	13131		x		x					x
121								PIK3CA	chr3:178952085:NM_006218.4:Exon21:c.3140A>G:p.H1047R	24.8%	9789
122	3423516	19987	0.87	0.97	111 bp	2.8	112	PIK3CA	chr3:178936082:NM_006218.4:Exon10:c.1624G>A:p.E542K	0.24	20016		x				x
123	3415261	21494	0.89	0.98	117 bp	1.7	68		no pathogenic variants detected					x							x
124	2156121	12877	0.87	0.97	114 bp	1.5	60	PIK3CA	chr3:178952085:NM_006218.4:Exon21:c.3140A>G:p.H1047R	0.9%	9967		x		x				x	x
125	2336581	13987	0.8672	0.9771	118 bp	2.3	92	PIK3CA	chr3:178936091:NM_006218.4:Exon10:c.1633G>A:p.E545K	52.0%	16717		x		x
125								TP53	chr17:7577569:NM_000546.6:Exon7:c.709_712del:p.M237Vfs*9	28.6%	15623
126	4317700	25485	0.8668	0.9759	115 bp	12.0	480	PIK3CA	chr3:178936091:NM_006218.4:Exon10:c.1633G>A:p.E545K	2.2%	35534		x		x		x
127	4062865	26339	0.9253	0.9762	116 bp	1.4	56	PIK3CA	chr3:178952085:NM_006218.4:Exon21:c.3140A>G:p.H1047R	0.8%	25704		x		x					x
128	4125811	25358	0.8928	0.9655	116 bp	15.7	628	ESR1	chr6:152419926:NM_001122740.2:Exon9:c.1613A>G:p.D538G	14.4%	11187		x		x		x			x
129	4021486	24883	0.8902	0.979	116 bp	2.9	116	PIK3CA	chr3:178936082:NM_006218.4:Exon10:c.1624G>A:p.E542K	10.2%	31545		x				x		x
129								PIK3CA	chr3:178952085:NM_006218.4:Exon21:c.3140A>G:p.H1047R	12.4%	20063
129								ESR1	chr6:152419923:NM_001122740.2:Exon9:c.1610A>C:p.Y537S	2.1%	17945
129								ESR1	chr6:152332832:NM_001122740.2:Exon6:c.1138G>C:p.E380Q	0.4%	20445
130	2527808	15277	0.87	0.97	117 bp	2.9	116	ESR1	chr6:152419922:NM_001122740.2:Exon9:c.1609T>A:p.Y537N	3.3%	16338	x								x
130								ESR1	chr6:152419926:NM_001122740.2:Exon9:c.1613A>G:p.D538G	2.3%	16343
130								TP53	chr17:7577073:NM_000546.6:Exon8:c.840_865del:p.R280Sfs*17	24.8%	11853
131	3671147	22830	0.89	0.97	118 bp	2.1	84		no pathogenic variants detected				x		x				x	x
132	2696180	16004	0.8758	0.9683	115 bp	2.8	112	ESR1	chr6:152419926:NM_001122740.2:Exon9:c.1613A>G:p.D538G	3.4%	13205		x								x
133	3029721	18638	0.9	0.98	115 bp	2.0	80		no pathogenic variants detected				x		x					x
134	2381178	14209	0.89	0.97	112 bp	1.3	52	ESR1	chr6:152419926:NM_001122740.2:Exon9:c.1613A>G:p.D538G	2.5%	14454		x							x
135	2936466	17761	0.89	0.98	115 bp	3.9	156	TP53	chr17:7578406:NM_000546.6:Exon5:c.524G>A:p.R175H	1.7%	25992		x						x
136	583142	3441	0.89	0.95	108 bp	2.6	104	PIK3CA	chr3:178952084:NM_006218.4:Exon21:c.3140A>G:p.H1047R	10.9%	2184		x		x
137	2055025	11935	0.86	0.97	111 bp	1.7	68		no pathogenic variants detected					x							x
138	2001107	11902	0.87	0.98	114 bp	1.9	76	PIK3CA	chr3:178952085:NM_006218.4:Exon21:c.3140A>G:p.H1047R	3.3%	9268		x		x			x
139	1863674	11551	0.91	0.96	113 bp	1.4	56	PIK3CA	chr3:178921553:NM_006218.4:Exon5:c.1035T>A:p.N345K	1.6%	12199		x		x
140	1715299	10235	0.87	0.98	115 bp	3.0	120	ESR1	chr6:152419923:NM_001122740.2:Exon9:c.1610A>C:p.Y537S	12.1%	9260		x		x					x
141	1654329	9384	0.84	0.98	112 bp	4.9	196	PIK3CA	chr3:178936091:NM_006218.4:Exon10:c.1633G>A:p.E545K	15.0%	12236		x		x		x			x
141								PIK3CA	chr3:178938934:NM_006218.4:Exon14:c.2176G>A:p.E726K	1.3%	11095
141								ESR1	chr6:152332832:NM_001122740.2:Exon6:c.1138G>C:p.E380Q	12.5%	11031
141								ERBB2	chr17:37880220:NM_004448.4:Exon19:c.2264T>C:p.L755S	9.5%	15165
142	1587018	9034	0.85	0.98	111 bp	4.9	196	ESR1	chr6:152419923:NM_001122740.2:Exon9:c.1610A>C:p.Y537S	20.9%	6348			x							x
143	1927588	11339	0.86	0.98	112 bp	0.8	32	ESR1	chr6:152419926:NM_001122740.2:Exon9:c.1613A>G:p.D538G	5.3%	9951			x							x
144	1791927	10456	0.86	0.98	113 bp	1.9	76	PIK3CA	chr3:178922324:NM_006218.4:Exon6:c.1093G>A:p.E365K	39.1%	14038		x		x				x
144								PIK3CA	chr3:178952085:NM_006218.4:Exon21:c.3140A>G:p.H1047R	62.5%	11895
145	2132995	12429	0.86	0.98	112 bp	1.4	56		no pathogenic variants detected				x		x				x
146	1665646	9003	0.81	0.98	111 bp	2.2	88	PIK3CA	chr3:178936082:NM_006218.4:Exon10:c.1624G>A:p.E542K	14.7%	10244		x		x					x
146							0	ESR1	chr6:152419920:NM_001122740.2:Exon9:c.1607_1608delinsAG:p.L536Q	7.6%	8724
147	1423493	7744	0.82	0.98	110 bp	12.8	512	ESR1	chr6:152419920:NM_001122740.2:Exon9:c.1607T>A:p.L536H	14.1%	6281		x		x	x	x
147								ESR1	chr6:152419926:NM_001122740.2:Exon9:c.1613A>G:p.D538G	7.0%	6284
147								TP53	chr17:7579307:NM_000546.6:Intron4:c.375+5G>C:p.?	67.0%	10289
148	2204654	13276	0.88	0.97	113 bp	1.1	44		no pathogenic variants detected					x					x	x
149	2486495	14721	0.87	0.98	171 bp	3.2	128	ESR1	chr6:152419920:NM_001122740.2:Exon9:c.1607T>C:p.L536P	2.3%	12696		x		x
149								ESR1	chr6:152419920:NM_001122740.2:Exon9:c.1607T>A:p.L536H	0.6%	12696
149								ESR1	chr6:152419923:NM_001122740.2:Exon9:c.1610A>C:p.Y537S	2.3%	12733
149								ESR1	chr6:152419926:NM_001122740.2:Exon9:c.1613A>G:p.D538G	30.0%	12720
149								PIK3CA	chr3:178936091:NM_006218.4:Exon10:c.1633G>A:p.E545K	21.1%	21611
149								PIK3CA	chr3:178938934:NM_006218.4:Exon14:c.2176G>A:p.E726K	1.3%	16657
150	3354656	21044	0.91	0.98	114 bp	1.4	56		no pathogenic variants detected				x		x
151	3405779	20492	0.88	0.98	114 bp	14.5	580	PIK3CA	chr3:178951994:NM_006218.4:Exon21:c.3049G>C:p.D1017H	36.4%	9693		x				x
151								PIK3CA	chr3:178952085:NM_006218.4:Exon21:c.3140A>G:p.H1047R	33.7%	13085
151								ESR1	chr6:152419922:NM_001122740.2:Exon9:c.1609T>A:p.Y537N	32.5%	19369
152	3012846	17224	0.84	0.98	115 bp	2.7	108		no pathogenic variants detected					x							x
153	2538887	15420	0.89	0.97	114 bp	5.8	232		no pathogenic variants detected					x							x
154	3052781	19725	0.93	0.98	117 bp	3.1	124	PIK3CA	chr3:178922324:NM_006218.4:Exon6:c.1093G>A:p.E365K	5.6%	59989		x							x
154								PIK3CA	chr3:178952085:NM_006218.4:Exon21:c.3140A>G:p.H1047R	7.1%	21454
154								TP53	chr17:7578541:NM_000546.6:Exon5:c.389T>A:p.L130H	4.8%	18598
155	2505591	14944	0.87	0.97	115 bp	1.6	64		no pathogenic variants detected				x		x
156	2361803	14005	0.87	0.98	114 bp	3.7	148	PIK3CA	chr3:178936082:NM_006218.4:Exon10:c.1624G>A:p.E542K	5.5%	9978		x		x		x	x		x
156								PIK3CA	chr3:178938934:NM_006218.4:Exon14:c.2176G>A:p.E726K	4.3%	10668
156								ESR1	chr6:152419923:NM_001122740.2:Exon9:c.1610A>C:p.Y537S	2.4%	13835
157	2236253	13569	0.88	0.98	115 bp	0.9	36		no pathogenic variants detected				x		x
158	2227732	12803	0.85	0.98	112 bp	0.7	28		no pathogenic variants detected				x		x
159	2293250	12161	0.79	0.97	109 bp	12.6	504	TP53	chr17:7578406:NM_000546.6:Exon5:c.524G>A:p.R175H	36.6%	9589		x								x
160	2357508	12970	0.82	0.98	111 bp	1.6	64		no pathogenic variants detected				x								x
161	2186054	12746	0.87	0.98	111 bp	1.5	60		no pathogenic variants detected				x		x
162	1342638	8251	0.87	0.98	119 bp	3.9	156		no pathogenic variants detected				x		x					x
