# Supplementary material for: Diagnostic utility of ESR1 mutation detection in liquid biopsy of metastatic breast cancer patients
Source: Virchows Arch. 2024 Oct 11;487(4):895–9. doi: 10.1007/s00428-024-03942-1 (PMC12546375; doi:10.1007/s00428-024-03942-1)
Supplement: Supplementary file 3 — Supplementary file3 (XLSX 119 KB) [file 428_2024_3942_MOESM3_ESM.xlsx]

## Sheet: FFPE metastases
Supplementary Table 3 Comparison of detected mutations in liquid biopsy samples and FFPE material of corresponding metastases (n = 25).
Case no.	gene mutations		liquid biopsy		FFPE material of metastases			mutation detected in liquid biopsy/metastasis?
	gene	gene variant	VAF	sample collected	VAF	sample collected	metastasis localization
11		no pathogneic variants detected	-	09/2023	-	11/2023	bone	- / -
12		no pathogneic variants detected	-	09/2023	-	09/2023	skin (breast)	- / -
21	PIK3CA	chr3:178928065:NM_006218.4:Exon8:c.1345_1356del:p.P449_L452del	26.5%	11/2023	57.8%	10/2023	local recurrence	+ / +
21	ESR1	chr6:152332832:NM_001122740.2:Exon6:c.1138G>C:p.E380Q	11.9%		34.7%			+ / +
24	ESR1	chr6:152419923:NM_001122740.2:Exon9:c.1610A>C:p.Y537S	-	11/2023	16.0%	09/2020	mediastinum	- / +
28	ESR1	chr6:152332832:NM_001122740.2:Exon6:c.1138G>C:p.E380Q	2.4%	11/2023	-	08/2023	skin (axilla)	+ / -
28	ESR1	chr6:152419923:NM_001122740.2:Exon9:c.1610A>C:p.Y537S	15.3%		-			+ / -
28	ESR1	chr6:152419926:NM_001122740.2:Exon9:c.1613A>G:p.D538G	4.2%		-			+ / -
28	ESR1	chr6:152419922:NM_001122740.2:Exon9:c.1609T>A:p.Y537N	0.01		30.9%			+ / +
33		no pathogneic variants detected	-	11/2023	-	11/2023	liver	- / -
38	PIK3CA	chr3:178936091:NM_006218.4:Exon10:c.1633G>A:p.E545K	1.0%	11/2023	46.4%	09/2021	liver	+ / +
46	ESR1	chr6:152419926:NM_001122740.2:Exon9:c.1613A>G:p.D538G	10.1%	12/2023	86.3%	09/2022	liver	+ / +
46	TP53	chr17:7577094:NM_000546.6:Exon8:c.844C>G:p.R282G	9.8%		67.1%			+ / +
46	PIK3CA	chr3:178916929:NM_006218.4:Exon2:c.316G>C:p.G106R	28.9%		84.6%			+ / +
53	TP53	chr17:7577094:NM_000546.6:Exon8:c.844C>T:p.R282W	5.5%	12/2023	49.9%	06/2023	liver	+ / +
59	ESR1	chr6:152419923:NM_001122740.2:Exon9:c.1610A>C:p.Y537S	6.6%	12/2023	-	09/2021	lymph node (axilla)	+ / -
63	ESR1	chr6:152419923:NM_001122740.2:Exon9:c.1610A>C:p.Y537S	5.6%	01/2024	33.7%	11/2021	liver	+ / +
73	PIK3CA	chr3:178952085:NM_006218.4:Exon21:c.3140A>G:p.H1047R	6.4%	01/2024	51.0%	02/2019	liver	+ / +
74		no pathogneic variants detected	-	01/2024	-	03/2024	liver	- / -
78		no pathogneic variants detected	-	02/2024	-	02/2024	peritoneal carcinomatosis	- / -
81	TP53	chr17:7573990:NM_000546.6:Exon10:c.1034_1037dup:p.A347*	-	02/2024	17.2%	02/2021	local recurrence	- / +
82	ESR1	chr6:152419923:NM_001122740.2:Exon9:c.1610A>C:p.Y537S	-	02/2024	35.2%	07/2021	lymph node (localization unknown)	- / +
85	PIK3CA	chr3:178936082:NM_006218.4:Exon10:c.1624G>A:p.E542K	8.1%	02/2024	25.4%	05/2018	lymph node (supraclavicular)	+ / +
85	PIK3CA	chr3:178952074:NM_006218.4:Exon21:c.3129G>A:p.M1043I	7.6%		31.1%			+ / +
85	ESR1	chr6:152419923:NM_001122740.2:Exon9:c.1610A>C:p.Y537S	8.6%		-			+ / -
87	PIK3CA	chr3:178938932:NM_006218.4:Exon14:c.2174A>G:p.D725G	0.6%	03/2024	47.5%	12/2020	skin (localization unknown)	+ / +
87	PIK3CA	chr3:178952085:NM_006218.4:Exon21:c.3140A>G:p.H1047R	0.4%		50.5%			+ / +
88		no pathogneic variants detected	-	03/2024	-	03/2021	lymph node (axilla)	- / -
89	PIK3CA	chr3:178917478:NM_006218.4:Exon3:c.353G>A:p.G118D	-	03/2024	19.1%	10/2020	local recurrence	- / +
89	PIK3CA	chr3:178936093:NM_006218.4:Exon10:c.1635G>T:p.E545D	-		21.7%			- / +
96	PIK3CA	chr3:178938934:NM_006218.4:Exon14:c.2176G>A:p.E726K	-	03/2024	33.9%	10/2023	liver	- / +
96	PIK3CA	chr3:178948135:NM_006218.4:Exon20:c.2908G>A:p.E970K	-		36.2%			- / +
96	PIK3CA	chr3:178952085:NM_006218.4:Exon21:c.3140A>G:p.H1047R	-		36.9%			- / +
125	PIK3CA	chr3:178936091:NM_006218.4:Exon10:c.1633G>A:p.E545K	52.0%	04/2024	46.2%	04/2024	bone	+ / +
125	TP53	chr17:7577569:NM_000546.6:Exon7:c.709_712del:p.M237Vfs*9	28.6%		37.3%			+ / +
126	PIK3CA	chr3:178936091:NM_006218.4:Exon10:c.1633G>A:p.E545K	2.2%	05/2024	41.4%	10/2020	metastasis (localization unknown)	+ / +
130	ESR1	chr6:152419922:NM_001122740.2:Exon9:c.1609T>A:p.Y537N	3.3%	05/2024	19.6%	05/2024	skin (breast)	+ / +
130	ESR1	chr6:152419926:NM_001122740.2:Exon9:c.1613A>G:p.D538G	2.3%		-			+ / -
130	TP53	chr17:7577073:NM_000546.6:Exon8:c.840_865del:p.R280Sfs*17	24.8%		77.5%			+ / +
151	PIK3CA	chr3:178951994:NM_006218.4:Exon21:c.3049G>C:p.D1017H	36.4%	06/2024	44.3%	12/2017	liver	+ / +
151	PIK3CA	chr3:178952085:NM_006218.4:Exon21:c.3140A>G:p.H1047R	33.7%		44.5%			+ / +
151	ESR1	chr6:152419922:NM_001122740.2:Exon9:c.1609T>A:p.Y537N	32.5%		-			+ / -
